# Supplementary material for: Circulating miRNA Correlates with Lipid Profile and Disease Activity in Psoriatic Arthritis, Rheumatoid Arthritis, and Ankylosing Spondylitis Patients
Source: Biomedicines. 2022 Apr 13;10(4):893. doi: 10.3390/biomedicines10040893 (PMC9024741; doi:10.3390/biomedicines10040893)
Supplement: Supplementary file 1 [file biomedicines-10-00893-s001.zip]

Archive with 1 entries (1 files):
- biomedicines-1663850-supplementary.pdf
